# Supplementary material for: Reliability and Recommended Settings for Pediatric Circumpapillary Retinal Nerve Fiber Layer Imaging Using Hand-Held Optical Coherence Tomography
Source: Transl Vis Sci Technol. 2020 Jun 30;9(7):43. doi: 10.1167/tvst.9.7.43 (PMC7414610; doi:10.1167/tvst.9.7.43)
Supplement: Supplement 3 [file tvst-9-7-43_s003.xlsx]

## Sheet: Supplementary Table S1
			Mean±SD RNFL thickness (μm)			Bias (μm)					Reliability
		quadrant (n)	High Quality	Low Quality		Mean	p value	LCI	UCI		CoV (%)	ICC	LCI	UCI
		4 degrees
		nasal (n=51)	107.25 ± 25.88	109.19 ± 26.21		-1.94118	0.38595	-6.35215	2.4698		11.3648	0.7365	0.539	0.85
		temporal (n=51)	88.73 ± 21.53	87.89 ± 24.13		0.843137	0.648935	-2.80885	4.49513		10.5493	0.7345	0.534	0.848
		inferior (n=49)	171.63 ± 49.48	165.88 ± 39.78		5.90753	0.0633436	-0.332616	12.1477		9.14661	0.8245	0.6845	0.902
		superior (n=47)	171.48 ± 41.39	167.91 ± 34.32		3.31409	0.356988	-3.77395	10.4021		11.0131	0.6345	0.352	0.7935
		average (n=45)	146.67 ± 32.04	146.25 ± 24.65		1.8088	0.354	-2.034	5.6515		11.01	0.828	0.687	0.9055
		5 degrees
		nasal (n=51)	80.57 ± 17.85	79.93 ± 13.95		0.647059	0.633239	-2.02673	3.32085		7.86778	0.7365	0.538	0.8495
		temporal (n=51)	71.1 ± 9.95	69.9 ± 10.12		1.20588	0.022489	0.172535	2.23923		4.74922	0.9055	0.834	0.946
		inferior (n=49)	125.84 ± 23.76	125.34 ± 20.58		0.548514	0.714196	-2.40607	3.5031		5.31322	0.8605	0.749	0.922
		superior (n=47)	127.94 ± 21.42	126.47 ± 19.89		1.42257	0.229977	-0.909722	3.75486		5.1522	0.8955	0.815	0.941
		average (n=45)	109.37 ± 17.07	110.15 ± 13.57		0.5979	0.506	-1.175	2.3707		12.54	0.898	0.815	0.944
		6 degrees
		nasal (n=51)	65.44 ± 12.49	64.92 ± 12.02		0.519608	0.437448	-0.799006	1.83822		6.04936	0.88	0.79	0.9315
		temporal (n=51)	61.12 ± 8.42	60.05 ± 8.43		1.06863	0.114358	0.216178	1.92108		4.08437	0.91	0.8425	0.9485
		inferior (n=49)	104.64 ± 16.08	105.55 ± 15.59		-0.963385	0.25128	-2.61653	0.68976		4.66518	0.9005	0.821	0.9445
		superior (n=47)	106.43 ± 15.52	106.35 ± 16.40		0.0636854	0.927803	-1.32301	1.45038		3.80512	0.9365	0.8875	0.964
		average (n=45)	90.57 ± 12.57	92.39 ± 11.47		0.1366	0.771	-0.788	1.0612		9.03	0.9455	0.9015	0.9705
		4-5 degrees
		nasal (n=51)	94.74 ± 24.99	94.01 ± 18.45		0.715686	0.784136	-4.43718	5.86855		9.40449	0.657	0.3965	0.805
		temporal (n=51)	78.73 ± 14.65	78.26 ± 15.17		0.460784	0.728376	-2.15587	3.07744		6.34481	0.873	0.777	0.9275
		inferior (n=49)	147.39 ± 36.3	144.56 ± 29.41		3.11851	0.351589	-3.47705	9.71407		7.61112	0.8235	0.682	0.9025
		superior (n=47)	148.19 ± 31.23	146.64 ± 24.53		1.33126	0.655995	-4.56295	7.22546		7.33723	0.8385	0.7135	0.909
		average (n=45)	127.58 ± 24.59	127.67 ± 17.85		1.353	0.344	-1.464	4.1695		5.87	0.86	0.745	0.923
		5-6 degrees
		nasal (n=51)	73.19 ± 14.9	73.54 ± 13.08		-0.352941	0.723305	-2.31891	1.61303		6.89108	0.805	0.658	0.8885
		temporal (n=51)	66.56 ± 9.48	65.84 ± 9.52		0.72549	0.173664	-0.323117	1.7741		4.75385	0.8865	0.801	0.935
		inferior (n=49)	114.9 ± 17.82	116.37 ± 17.84		-1.48371	0.0964624	-3.23647	0.269046		4.33965	0.922	0.86	0.957
		superior (n=47)	117.27 ± 17.96	116.8 ± 18.96		0.436572	0.653905	-1.48392	2.35706		4.27753	0.919	0.856	0.9545
		average (n=45)	99.98 ± 13.96	101.97 ± 12.78		-0.32	0.589	-1.486	0.8472		5.22	0.9415	0.894	0.968
