# Supplementary material for: Reliability and Recommended Settings for Pediatric Circumpapillary Retinal Nerve Fiber Layer Imaging Using Hand-Held Optical Coherence Tomography
Source: Transl Vis Sci Technol. 2020 Jun 30;9(7):43. doi: 10.1167/tvst.9.7.43 (PMC7414610; doi:10.1167/tvst.9.7.43)
Supplement: Supplement 4 [file tvst-9-7-43_s004.xlsx]

## Sheet: Supplementary Table S2
			Mean±SD RNFL thickness (μm)			Bias (μm)					Reliability
		quadrant (n)	Assessor 1	Assessor 2		Mean	p value	LCI	UCI		CoV (%)	ICC	LCI	UCI
		4 degrees
		nasal (n=51)	110.2 ± 27.98	106.24 ± 24.12		3.96078	0.0780542	-0.450188	8.37176		5.56832	0.855	0.7455	0.917
		temporal (n=51)	88.39 ± 22.82	88.23 ± 22.85		0.156863	0.93248	-3.49513	3.80885		4.78742	0.9	0.8255	0.943
		inferior (n=51)	169.76 ± 47.13	169.15 ± 43.39		0.683673	0.825768	-5.44431	6.81166		4.82168	0.9195	0.8575	0.9545
		superior (n=51)	165.9 ± 38.76	172.37 ± 37.30		-6.44444	0.073377	-13.5067	0.617771		5.57846	0.8655	0.7625	0.924
		average (n=51)	141.93 ± 33.15	143.02 ± 31.49		-1.0919	0.683	-6.36873	4.18493		9.73	0.9615	0.933	0.978
		5 degrees
		nasal (n=51)	80.91 ± 17.4	79.59 ± 14.4		1.31373	0.333211	-1.36006	3.98751		3.00266	0.87	0.7725	0.926
		temporal (n=51)	70.48 ± 9.93	70.52 ± 10.14		-0.0490196	0.92545	-1.08237	0.984328		1.95556	0.966	0.94	0.9805
		inferior (n=51)	125.8 ± 23.77	125.89 ± 21.07		-0.0714286	0.961246	-2.97221	2.82935		3.2138	0.9245	0.8665	0.957
		superior (n=51)	126.75 ± 21.03	127.03 ± 20.55		-0.282828	0.810061	-2.60429	2.03864		2.72573	0.96	0.929	0.9775
		average (n=51)	106.92 ± 19.45	106.79 ± 18.41		0.130126	0.927	-2.68	2.94026		5.17	0.9605	0.931	0.9775
		6 degrees
		nasal (n=51)	65.37 ± 12.24	64.99 ± 12.28		0.382353	0.567555	-0.936261	1.70097		1.94639	0.975	0.9555	0.9855
		temporal (n=51)	60.59 ± 8.42	60.58 ± 8.43		0.00980392	0.981901	-0.842646	0.862254		1.91089	0.965	0.939	0.98
		inferior (n=51)	104.54 ± 15.83	104.86 ± 15.83		-0.336735	0.68203	-1.9581	1.28463		2.00047	0.967	0.942	0.982
		superior (n=51)	106.22 ± 15.57	106.15 ± 16.47		0.0707071	0.919482	-1.3093	1.45071		1.74517	0.9775	0.9605	0.987
		average (n=51)	89.04 ± 14.76	89.05 ± 15.21		-0.010639	0.99	-1.65333	1.63205		2.46	0.991	0.984	0.9945
		4-5 degrees
		nasal (n=51)	96.01 ± 25.39	92.11 ± 17.65		1.38235	0.596859	-3.77051	6.53521		4.3289	0.8055	0.657	0.8895
		temporal (n=51)	78.15 ± 14.63	78.61 ± 15.25		-2.22549	0.0949396	-4.84214	0.391161		2.72105	0.963	0.9345	0.9785
		inferior (n=51)	146.64 ± 35.75	145.73 ± 30.67		-3	0.36259	-9.49281	3.49281		4.43436	0.901	0.823	0.9445
		superior (n=51)	145.46 ± 27.99	147.51 ± 27.45		-5.9596	0.0467402	-11.8321	-0.0871064		3.62241	0.9335	0.882	0.9625
		average (n=51)	124.46 ± 26.00	124.14 ± 23.92		-2.94443	0.276	-8.26897	2.38011		9.84	0.957	0.925	0.9755
		5-6 degrees
		nasal (n=51)	73.85 ± 14.58	72.89 ± 13.40		0.960784	0.335794	-1.00519	2.92675		2.77812	0.9205	0.861	0.9545
		temporal (n=51)	66.19 ± 9.4	66.21 ± 9.60		-0.0196078	0.970577	-1.06821	1.029		1.96975	0.964	0.9365	0.9795
		inferior (n=51)	115.12 ± 18.05	116.00 ± 17.71		-0.897959	0.303513	-2.61684	0.82092		2.24181	0.9705	0.947	0.983
		superior (n=51)	116.41 ± 18.85	117.14 ± 18.28		-0.727273	0.45328	-2.63871	1.18417		2.5893	0.9535	0.917	0.9735
		average (n=51)	98.16 ± 16.67	98.50 ± 16.46		-0.343381	0.747	-2.43938	1.75261		4.41	0.9835	0.9715	0.9905
